# Supplementary material for: Faster Smith-Waterman database searches with inter-sequence SIMD parallelisation
Source: BMC Bioinformatics. 2011 Jun 1;12:221. doi: 10.1186/1471-2105-12-221 (PMC3120707; doi:10.1186/1471-2105-12-221)
Supplement: Additional file 1 — Source code. The source code of SWIPE version 1.0, as well as a binary executable for 64-bit Linux and score matrices are included in this gzipped tar archive file. [file 1471-2105-12-221-S1.GZ]

Archive with 18 entries (17 files):
- swipe-1.0
- swipe-1.0/search16.cc
- swipe-1.0/search63.cc
- swipe-1.0/search7.cc
- swipe-1.0/swipe.cc
- swipe-1.0/swipe.h
- swipe-1.0/blosum45.mat
- swipe-1.0/blosum50.mat
- swipe-1.0/COPYING
- swipe-1.0/Makefile
- swipe-1.0/blosum62.mat
- swipe-1.0/README
- swipe-1.0/swipe
- swipe-1.0/blosum80.mat
- swipe-1.0/blosum90.mat
- swipe-1.0/pam250.mat
- swipe-1.0/pam30.mat
- swipe-1.0/pam70.mat
