# Supplementary material for: Faster Smith-Waterman database searches with inter-sequence SIMD parallelisation
Source: BMC Bioinformatics. 2011 Jun 1;12:221. doi: 10.1186/1471-2105-12-221 (PMC3120707; doi:10.1186/1471-2105-12-221)
Supplement: Additional file 1 — Source code. The source code of SWIPE version 1.0, as well as a binary executable for 64-bit Linux and score matrices are included in this gzipped tar archive file. [file 1471-2105-12-221-S1.GZ › swipe-1.0/search16.cc]

/*
    SWIPE
    Smith-Waterman database searches with Inter-sequence Parallel Execution

    Copyright (C) 2008-2011 Torbj�rn Rognes, University of Oslo, 
    Oslo University Hospital and Sencel Bioinformatics AS

    This program is free software: you can redistribute it and/or modify
    it under the terms of the GNU Affero General Public License as
    published by the Free Software Foundation, either version 3 of the
    License, or (at your option) any later version.

    This program is distributed in the hope that it will be useful,
    but WITHOUT ANY WARRANTY; without even the implied warranty of
    MERCHANTABILITY or FITNESS FOR A PARTICULAR PURPOSE.  See the
    GNU Affero General Public License for more details.

    You should have received a copy of the GNU Affero General Public License
    along with this program.  If not, see <http://www.gnu.org/licenses/>.

    Contact: Torbj�rn Rognes <torognes@ifi.uio.no>, 
    Department of Informatics, University of Oslo, 
    PO Box 1080 Blindern, NO-0316 Oslo, Norway
*/

#include "swipe.h"

//#define DEBUG

#define CHANNELS 8
#define CDEPTH 4

void dprofile_dump16(WORD * dprofile)
{
  char s[] = "-ABCDEFGHIKLMNPQRSTVWXYZ";
  printf("dprofile_word:\n");
  for(int i=0; i<24; i++)
    {
      printf("%c: ",s[i]);
      for(int k=0; k<CDEPTH; k++)
	{
	  printf("[");
	  for(int j=0; j<CHANNELS; j++)
	    printf(" %2d", (short) dprofile[CHANNELS*CDEPTH*i + CHANNELS*k + j]);
	  printf(" ]");
	}
      printf("\n");
    }
  exit(1);
}

  // Register usage
  // rdi:   hep
  // rsi:   qp
  // rdx:   Qm
  // rcx:   Rm
  // r8:    ql
  // r9:    Sm/Mm

  // rax:   x, temp
  // r10:   ql2
  // r11:   qi
  // xmm0:  H0
  // xmm1:  H1
  // xmm2:  H2
  // xmm3:  H3
  // xmm4:  F0
  // xmm5:  F1
  // xmm6:  F2
  // xmm7:  F3
  // xmm8:  N0
  // xmm9:  N1
  // xmm10: N2
  // xmm11: N3
  // xmm12: E
  // xmm13: S
  // xmm14: Q 
  // xmm15: R

#define INITIALIZE					    \
                 "        movq      %0, rax             \n" \
		 "        movdqa    (rax), xmm13        \n" \
		 "        movdqa    (%3), xmm14         \n" \
		 "        movdqa    (%4), xmm15         \n" \
		 "        movq      %6, rax             \n" \
		 "        movdqa    (rax), xmm0         \n" \
		 "        movdqa    xmm0, xmm1          \n" \
		 "        movdqa    xmm0, xmm2          \n" \
		 "        movdqa    xmm0, xmm3          \n" \
		 "        movdqa    xmm0, xmm4          \n" \
		 "        movdqa    xmm0, xmm5          \n" \
		 "        movdqa    xmm0, xmm6          \n" \
		 "        movdqa    xmm0, xmm7          \n" \
		 "        shlq      $3, %5              \n" \
		 "        movq      %5, r10             \n" \
		 "        andq      $-16, r10           \n" \
		 "        xorq      r11, r11            \n" 

#define ONESTEP(H, N, F, V)	         		    \
                 "        paddsw    "V"(rax), "H"       \n" \
                 "        pmaxsw    "F", "H"            \n" \
                 "        pmaxsw    xmm12, "H"          \n" \
                 "        pmaxsw    "H", xmm13          \n" \
		 "        psubsw    xmm15, "F"          \n" \
		 "        psubsw    xmm15, xmm12        \n" \
		 "        movdqa    "H", "N"            \n" \
		 "        psubsw    xmm14, "H"          \n" \
		 "        pmaxsw    "H", xmm12          \n" \
		 "        pmaxsw    "H", "F"            \n" \


inline void donormal16(__m128i * Sm,  /* r9  */
		       __m128i * hep, /* rdi */
		       __m128i ** qp, /* rsi */
		       __m128i * Qm,  /* rdx */
		       __m128i * Rm,  /* rcx */
		       long ql,       /* r8  */
		       __m128i * Zm)
{
    __asm__
    __volatile__(".att_syntax noprefix    # Change assembler syntax \n"
		 INITIALIZE
		 "        jmp       2f                  \n"

		 "1:      movq      0(%2,r11,1), rax    \n" // load x from qp[qi]
		 "        movdqa    0(%1,r11,4), xmm8   \n" // load N0
		 "        movdqa    16(%1,r11,4), xmm12 \n" // load E

		 ONESTEP("xmm0",  "xmm9",          "xmm4", "0" )
		 ONESTEP("xmm1",  "xmm10",         "xmm5", "16")
		 ONESTEP("xmm2",  "xmm11",         "xmm6", "32")
		 ONESTEP("xmm3",  "0(%1,r11,4)",   "xmm7", "48")

		 "        movq      8(%2,r11,1), rax    \n" // load x from qp[qi+1]
		 "        movdqa    xmm12, 16(%1,r11,4) \n" // save E
		 "        movdqa    32(%1,r11,4), xmm0  \n" // load H0
		 "        movdqa    48(%1,r11,4), xmm12 \n" // load E

		 ONESTEP("xmm8",  "xmm1",           "xmm4", "0" )
		 ONESTEP("xmm9",  "xmm2",           "xmm5", "16")
		 ONESTEP("xmm10", "xmm3",           "xmm6", "32")
		 ONESTEP("xmm11", "32(%1,r11,4)",   "xmm7", "48")

		 "        movdqa    xmm12, 48(%1,r11,4) \n" // save E
		 "        addq      $16, r11            \n" // qi++
		 "2:      cmpq      r11, r10            \n" // qi = ql4 ?
		 "        jne       1b                  \n" // loop

		 "        cmpq      r11, %5             \n" 
		 "        je        3f                  \n"
		 "        movq      0(%2,r11,1), rax    \n" // load x from qp[qi]
		 "        movdqa    16(%1,r11,4), xmm12 \n" // load E

		 ONESTEP("xmm0",  "xmm9",          "xmm4", "0" )
		 ONESTEP("xmm1",  "xmm10",         "xmm5", "16")
		 ONESTEP("xmm2",  "xmm11",         "xmm6", "32")
		 ONESTEP("xmm3",  "0(%1,r11,4)",   "xmm7", "48")

		 "        movdqa    xmm12, 16(%1,r11,4)  \n" // save E
		 "3:      movq      %0, rax              \n" // save S
		 "        movdqa    xmm13, (rax)         \n"
		 "        shrq      $3, %5               \n"		
		 "        .att_syntax prefix      # Change back to standard syntax"

		 : 
		 : "m"(Sm), "r"(hep),"r"(qp), "r"(Qm), "r"(Rm), "r"(ql), "m"(Zm)

		 : "xmm0",  "xmm1",  "xmm2",  "xmm3",
		   "xmm4",  "xmm5",  "xmm6",  "xmm7",
		   "xmm8",  "xmm9",  "xmm10", "xmm11", 
		   "xmm12", "xmm13", "xmm14", "xmm15",
		   "rax",   "r10",   "r11",   "cc"
		 );
}

inline void domasked16(__m128i * Sm,
		       __m128i * hep,
		       __m128i ** qp,
		       __m128i * Qm, 
		       __m128i * Rm, 
		       long ql,      
		       __m128i * Zm,
		       __m128i * Mm)
{
  __asm__
    __volatile__(".att_syntax noprefix    # Change assembler syntax \n"
		 INITIALIZE
		 "        paddsw    (%7), xmm13          \n" // add M
		 "        jmp       2f                   \n"

		 "1:      movq      0(%2,r11,1), rax     \n" // load x from qp[qi]
		 "        movdqa    0(%1,r11,4), xmm8    \n" // load N0
		 "        paddsw    (%7), xmm8           \n" // add M
		 "        movdqa    16(%1,r11,4), xmm12  \n" // load E
		 "        paddsw    (%7), xmm12          \n" // add M
		 
		 ONESTEP("xmm0",  "xmm9",          "xmm4", "0" )
		 ONESTEP("xmm1",  "xmm10",         "xmm5", "16")
		 ONESTEP("xmm2",  "xmm11",         "xmm6", "32")
		 ONESTEP("xmm3",  "0(%1,r11,4)",   "xmm7", "48")

		 "        movdqa    xmm12, 16(%1,r11,4)  \n" // save E
		 "        movq      8(%2,r11,1), rax     \n" // load x from qp[qi+1]
		 "        movdqa    32(%1,r11,4), xmm0   \n" // load H0
		 "        paddsw    (%7), xmm0           \n" // add M
		 "        movdqa    48(%1,r11,4), xmm12  \n" // load E
		 "        paddsw    (%7), xmm12          \n" // add M
		 
		 ONESTEP("xmm8",  "xmm1",           "xmm4", "0" )
		 ONESTEP("xmm9",  "xmm2",           "xmm5", "16")
		 ONESTEP("xmm10", "xmm3",           "xmm6", "32")
		 ONESTEP("xmm11", "32(%1,r11,4)",   "xmm7", "48")

		 "        movdqa    xmm12, 48(%1,r11,4)  \n" // save E
		 "        addq      $16, r11             \n" // qi++
		 "2:      cmpq      r11, r10             \n" // qi = ql4 ?
		 "        jne       1b                   \n" // loop

		 "        cmpq      r11, %5              \n" 
		 "        je        3f                   \n"
		 "        movq      0(%2,r11,1), rax     \n" // load x from qp[qi]
		 "        movdqa    16(%1,r11,4), xmm12  \n" // load E
		 "        paddsw    (%7), xmm12          \n" // add M
		 
		 ONESTEP("xmm0",  "xmm9",          "xmm4", "0" )
		 ONESTEP("xmm1",  "xmm10",         "xmm5", "16")
		 ONESTEP("xmm2",  "xmm11",         "xmm6", "32")
		 ONESTEP("xmm3",  "0(%1,r11,4)",   "xmm7", "48")

		 "        movdqa    xmm12, 16(%1,r11,4)  \n" // save E
		 "3:      movq      %0, rax              \n" // save S
		 "        movdqa    xmm13, (rax)         \n"
		 "        shrq      $3, %5               \n"		
		 "        .att_syntax prefix      # Change back to standard syntax"

		 : 

		 : "m"(Sm), "r"(hep),"r"(qp), "r"(Qm), "r"(Rm), "r"(ql), "m"(Zm),
		   "r"(Mm)

		 : "xmm0",  "xmm1",  "xmm2",  "xmm3",
		   "xmm4",  "xmm5",  "xmm6",  "xmm7",
		   "xmm8",  "xmm9",  "xmm10", "xmm11", 
		   "xmm12", "xmm13", "xmm14", "xmm15",
		   "rax",   "r10",   "r11",   "cc"
		 );
}

inline void dprofile_fill16(WORD * dprofile_word,
			    WORD * score_matrix_word,
			    BYTE * dseq)
{
  __m128i xmm0,  xmm1,  xmm2,  xmm3,  xmm4,  xmm5,  xmm6,  xmm7;
  __m128i xmm8,  xmm9,  xmm10, xmm11, xmm12, xmm13, xmm14, xmm15;
  __m128i xmm16, xmm17, xmm18, xmm19, xmm20, xmm21, xmm22, xmm23;
  __m128i xmm24, xmm25, xmm26, xmm27, xmm28, xmm29, xmm30, xmm31;
  
  for (int j=0; j<CDEPTH; j++)
    {
      int d[CHANNELS];
      for(int z=0; z<CHANNELS; z++)
	d[z] = dseq[j*CHANNELS+z] << 5;
      
      for(int i=0; i<24; i += 8)
	{
	  xmm0  = _mm_load_si128((__m128i*)(score_matrix_word + d[0] + i));
	  xmm1  = _mm_load_si128((__m128i*)(score_matrix_word + d[1] + i));
	  xmm2  = _mm_load_si128((__m128i*)(score_matrix_word + d[2] + i));
	  xmm3  = _mm_load_si128((__m128i*)(score_matrix_word + d[3] + i));
	  xmm4  = _mm_load_si128((__m128i*)(score_matrix_word + d[4] + i));
	  xmm5  = _mm_load_si128((__m128i*)(score_matrix_word + d[5] + i));
	  xmm6  = _mm_load_si128((__m128i*)(score_matrix_word + d[6] + i));
	  xmm7  = _mm_load_si128((__m128i*)(score_matrix_word + d[7] + i));
      
	  xmm8  = _mm_unpacklo_epi16(xmm0,  xmm1);
	  xmm9  = _mm_unpackhi_epi16(xmm0,  xmm1);
	  xmm10 = _mm_unpacklo_epi16(xmm2,  xmm3);
	  xmm11 = _mm_unpackhi_epi16(xmm2,  xmm3);
	  xmm12 = _mm_unpacklo_epi16(xmm4,  xmm5);
	  xmm13 = _mm_unpackhi_epi16(xmm4,  xmm5);
	  xmm14 = _mm_unpacklo_epi16(xmm6,  xmm7);
	  xmm15 = _mm_unpackhi_epi16(xmm6,  xmm7);
      
	  xmm16 = _mm_unpacklo_epi32(xmm8,  xmm10);
	  xmm17 = _mm_unpackhi_epi32(xmm8,  xmm10);
	  xmm18 = _mm_unpacklo_epi32(xmm12, xmm14);
	  xmm19 = _mm_unpackhi_epi32(xmm12, xmm14);
	  xmm20 = _mm_unpacklo_epi32(xmm9,  xmm11);
	  xmm21 = _mm_unpackhi_epi32(xmm9,  xmm11);
	  xmm22 = _mm_unpacklo_epi32(xmm13, xmm15);
	  xmm23 = _mm_unpackhi_epi32(xmm13, xmm15);
      
	  xmm24 = _mm_unpacklo_epi64(xmm16, xmm18);
	  xmm25 = _mm_unpackhi_epi64(xmm16, xmm18);
	  xmm26 = _mm_unpacklo_epi64(xmm17, xmm19);
	  xmm27 = _mm_unpackhi_epi64(xmm17, xmm19);
	  xmm28 = _mm_unpacklo_epi64(xmm20, xmm22);
	  xmm29 = _mm_unpackhi_epi64(xmm20, xmm22);
	  xmm30 = _mm_unpacklo_epi64(xmm21, xmm23);
	  xmm31 = _mm_unpackhi_epi64(xmm21, xmm23);
      
	  _mm_store_si128((__m128i*)(dprofile_word + CDEPTH*CHANNELS*(i+0) + CHANNELS*j), xmm24);
	  _mm_store_si128((__m128i*)(dprofile_word + CDEPTH*CHANNELS*(i+1) + CHANNELS*j), xmm25);
	  _mm_store_si128((__m128i*)(dprofile_word + CDEPTH*CHANNELS*(i+2) + CHANNELS*j), xmm26);
	  _mm_store_si128((__m128i*)(dprofile_word + CDEPTH*CHANNELS*(i+3) + CHANNELS*j), xmm27);
	  _mm_store_si128((__m128i*)(dprofile_word + CDEPTH*CHANNELS*(i+4) + CHANNELS*j), xmm28);
	  _mm_store_si128((__m128i*)(dprofile_word + CDEPTH*CHANNELS*(i+5) + CHANNELS*j), xmm29);
	  _mm_store_si128((__m128i*)(dprofile_word + CDEPTH*CHANNELS*(i+6) + CHANNELS*j), xmm30);
	  _mm_store_si128((__m128i*)(dprofile_word + CDEPTH*CHANNELS*(i+7) + CHANNELS*j), xmm31);
	}
    }
  //  dprofile_dump16(dprofile_word);
}

void search16(WORD * * q_start,
	      WORD gap_open_penalty,
	      WORD gap_extend_penalty,
	      WORD * score_matrix,
	      WORD * dprofile,
	      WORD * hearray,
	      long sequences,
	      long * seqnos,
	      long * scores,
	      BYTE * adr_psq,
	      UINT32 * seqindex,
	      int qlen)
{
  
  __m128i S, Q, R, T, M, Z, T0;
  __m128i *hep, **qp;
  BYTE * d_begin[CHANNELS];

  __m128i dseqalloc[CDEPTH];

  BYTE * dseq = (BYTE *) & dseqalloc;
  BYTE zero;

  long seq_id[CHANNELS];
  long next_id = 0;
  unsigned done;
  
  Z = _mm_set_epi16(0x8000, 0x8000, 0x8000, 0x8000, 0x8000, 0x8000, 0x8000, 0x8000);
  T0 = _mm_set_epi16(0x0000, 0x0000, 0x0000, 0x0000, 0x0000, 0x0000, 0x0000, 0x8000);
  Q  = _mm_set_epi16(gap_open_penalty, gap_open_penalty,
		     gap_open_penalty, gap_open_penalty,
		     gap_open_penalty, gap_open_penalty,
		     gap_open_penalty, gap_open_penalty);
  R  = _mm_set_epi16(gap_extend_penalty, gap_extend_penalty,
		     gap_extend_penalty, gap_extend_penalty,
		     gap_extend_penalty, gap_extend_penalty,
		     gap_extend_penalty, gap_extend_penalty);
  
  zero = 0;
  done = 0;
  
  S = Z;
  
  hep = (__m128i*) hearray;
  qp = (__m128i**) q_start;
      
  for(int a=0; a < qlen; a++)
    {
      hep[2*a] = Z;
      hep[2*a+1] = Z;
    }

  for (int c=0; c<CHANNELS; c++)
    {
      d_begin[c] = &zero;
      seq_id[c] = -1;
    }

  int easy = 0;

  while(1)
    {
      if (easy)
	{
	  for(int c=0; c<CHANNELS; c++)
            {
	      for(int j=0; j<CDEPTH; j++)
	      {
		BYTE v = *(d_begin[c]);
		dseq[CHANNELS*j+c] = v;
		if (v)
		  d_begin[c]++;
	      }
              if (!*(d_begin[c]))
                easy = 0;
	    }
	
          dprofile_fill16(dprofile, score_matrix, dseq);
	  
	  donormal16(&S, hep, qp, &Q, &R, qlen, &Z);

	}	  
      else
	{

          easy = 1;
 
	  M = _mm_setzero_si128();
	  T = T0;

	  for (int c=0; c<CHANNELS; c++)
	    {
	      if (*(d_begin[c]))
		{
		  for(int j=0; j<CDEPTH; j++)
		    {
		      BYTE v = *(d_begin[c]);
		      dseq[CHANNELS*j+c] = v;
		      if (v)
			d_begin[c]++;
		    }

		  if (!*(d_begin[c]))
                    easy = 0;

		}
	      else
		{
		  M = _mm_xor_si128(M, T);

		  long cand_id = seq_id[c];

		  if (cand_id >= 0)
		    {
		      long score = ((WORD*)&S)[c] - 0x8000;
		      scores[cand_id] = score;
		      done++;
		    }
		  
		  if (next_id < sequences)
		    {
		      seq_id[c] = next_id;
		      long seqno = seqnos[next_id];
		      d_begin[c] = adr_psq + ntohl(seqindex[seqno]);
		      next_id++;

		      for(int j=0; j<CDEPTH; j++)
			{
			  BYTE v = *(d_begin[c]);
			  dseq[CHANNELS*j+c] = v;
			  if (v)
			    d_begin[c]++;
			}
                      if (!*(d_begin[c]))
                        easy = 0;
		    }
		  else
		    {
		      seq_id[c] = -1;
		      d_begin[c] = &zero;
                      for (int j=0; j<CDEPTH; j++)
			dseq[CHANNELS*j+c] = 0;
		    }
		}
	      T = _mm_slli_si128(T, 2);
	    }

	  if (done == sequences)
       	    break;
      
	  dprofile_fill16(dprofile, score_matrix, dseq);
	  
	  domasked16(&S, hep, qp, &Q, &R, qlen, &Z, &M);
	}
     }
}
