# Supplementary material for: Faster Smith-Waterman database searches with inter-sequence SIMD parallelisation
Source: BMC Bioinformatics. 2011 Jun 1;12:221. doi: 10.1186/1471-2105-12-221 (PMC3120707; doi:10.1186/1471-2105-12-221)
Supplement: Additional file 1 — Source code. The source code of SWIPE version 1.0, as well as a binary executable for 64-bit Linux and score matrices are included in this gzipped tar archive file. [file 1471-2105-12-221-S1.GZ › swipe-1.0/search7.cc]

/*
    SWIPE
    Smith-Waterman database searches with Inter-sequence Parallel Execution

    Copyright (C) 2008-2011 Torbj�rn Rognes, University of Oslo, 
    Oslo University Hospital and Sencel Bioinformatics AS

    This program is free software: you can redistribute it and/or modify
    it under the terms of the GNU Affero General Public License as
    published by the Free Software Foundation, either version 3 of the
    License, or (at your option) any later version.

    This program is distributed in the hope that it will be useful,
    but WITHOUT ANY WARRANTY; without even the implied warranty of
    MERCHANTABILITY or FITNESS FOR A PARTICULAR PURPOSE.  See the
    GNU Affero General Public License for more details.

    You should have received a copy of the GNU Affero General Public License
    along with this program.  If not, see <http://www.gnu.org/licenses/>.

    Contact: Torbj�rn Rognes <torognes@ifi.uio.no>, 
    Department of Informatics, University of Oslo, 
    PO Box 1080 Blindern, NO-0316 Oslo, Norway
*/

#include "swipe.h"

// #define DEBUG

#define CHANNELS 16
#define CDEPTH 4

void dprofile_dump7(BYTE * dprofile)
{
  char ss[] = "-ABCDEFGHIKLMNPQRSTVWXYZ12345678";

  printf("\ndprofile:\n");
  for(int k=0; k<4; k++)
    {
      printf("k=%d 0 1 2 3 4 5 6 7 8 9 a b c d e f\n", k);
      for(int i=0; i<24; i++)
	{
	  printf("%c: ",ss[i]);
	  for(int j=0; j<16; j++)
	    printf("%2d", (char) dprofile[i*64+16*k+j]);
	  printf("\n");
	}
    }
  printf("\n");
  //exit(1);
}

int dumpcounter = 0;
char lines[4*16*1000];

void dseq_dump7(BYTE * dseq)
{
  char * s = "#ABCDEFGHIKLMNPQRSTVWXYZU#OJ";

  if (dumpcounter < 21)
    {
      for(int i=0; i<CHANNELS; i++)
	{
	  for(int j=0; j<CDEPTH; j++)
	    {
              lines[4000*i+4*dumpcounter+j] = s[dseq[j*CHANNELS+i]];
	    }
	}
      dumpcounter++;
    }
  else
    {
      for(int i=0; i<16; i++)
      {
         printf("%.1000s\n", lines+4000*i);
      }
      exit(1);
    }
}


inline void dprofile_shuffle7(BYTE * dprofile,
			      BYTE * score_matrix,
			      BYTE * dseq_byte)
{
  __m128i a, b, c, d, x, y, m0, m1, m2, m3, m4, m5, m6, m7;
  __m128i t0, t1, t2, t3, t4, t5, t6, t7, t8, t9, t10, t11, t12, t13;
  __m128i u0, u1, u2, u3, u4, u5,         u8, u9, u10, u11, u12, u13;
  __m128i * dseq = (__m128i*) dseq_byte;
  
  // 16 x 4 = 64 db symbols
  // ca 458 instructions

  // make masks

  x = _mm_set_epi8(0x10, 0x10, 0x10, 0x10, 0x10, 0x10, 0x10, 0x10,
                   0x10, 0x10, 0x10, 0x10, 0x10, 0x10, 0x10, 0x10);

  y = _mm_set_epi8(0x80, 0x80, 0x80, 0x80, 0x80, 0x80, 0x80, 0x80,
                   0x80, 0x80, 0x80, 0x80, 0x80, 0x80, 0x80, 0x80);

  a  = _mm_load_si128(dseq);
  t0 = _mm_and_si128(a, x);
  t1 = _mm_slli_epi16(t0, 3);
  t2 = _mm_xor_si128(t1, y);
  m0 = _mm_or_si128(a, t1);
  m1 = _mm_or_si128(a, t2);

  b  = _mm_load_si128(dseq+1);
  t3 = _mm_and_si128(b, x);
  t4 = _mm_slli_epi16(t3, 3);
  t5 = _mm_xor_si128(t4, y);
  m2 = _mm_or_si128(b, t4);
  m3 = _mm_or_si128(b, t5);

  c  = _mm_load_si128(dseq+2);
  u0 = _mm_and_si128(c, x);
  u1 = _mm_slli_epi16(u0, 3);
  u2 = _mm_xor_si128(u1, y);
  m4 = _mm_or_si128(c, u1);
  m5 = _mm_or_si128(c, u2);

  d  = _mm_load_si128(dseq+3);
  u3 = _mm_and_si128(d, x);
  u4 = _mm_slli_epi16(u3, 3);
  u5 = _mm_xor_si128(u4, y);
  m6 = _mm_or_si128(d, u4);
  m7 = _mm_or_si128(d, u5);

  /* Note: pshufb only on modern Intel cpus (SSSE3), not AMD */
  /* SSSE3: Supplemental SSE3 */

#define profline(j)                                   \
  t6  = _mm_load_si128((__m128i*)(score_matrix)+2*j);   \
  t7  = _mm_load_si128((__m128i*)(score_matrix)+2*j+1); \
  t8  = _mm_shuffle_epi8(t6, m0); \
  t9  = _mm_shuffle_epi8(t7, m1);  \
  t10 = _mm_shuffle_epi8(t6, m2); \
  t11 = _mm_shuffle_epi8(t7, m3); \
  u8  = _mm_shuffle_epi8(t6, m4); \
  u9  = _mm_shuffle_epi8(t7, m5);  \
  u10 = _mm_shuffle_epi8(t6, m6); \
  u11 = _mm_shuffle_epi8(t7, m7); \
  t12 = _mm_or_si128(t8,  t9); \
  t13 = _mm_or_si128(t10, t11); \
  u12 = _mm_or_si128(u8,  u9); \
  u13 = _mm_or_si128(u10, u11); \
  _mm_store_si128((__m128i*)(dprofile)+4*j,   t12); \
  _mm_store_si128((__m128i*)(dprofile)+4*j+1, t13); \
  _mm_store_si128((__m128i*)(dprofile)+4*j+2, u12); \
  _mm_store_si128((__m128i*)(dprofile)+4*j+3, u13)

  profline(0);
  profline(1);
  profline(2);
  profline(3);
  profline(4);
  profline(5);
  profline(6);
  profline(7);
  profline(8);
  profline(9);
  profline(10);
  profline(11);
  profline(12);
  profline(13);
  profline(14);
  profline(15);
  profline(16);
  profline(17);
  profline(18);
  profline(19);
  profline(20);
  profline(21);
  profline(22);
  profline(23);

  //  dprofile_dump7(dprofile);
}

inline void dprofile_fill7(BYTE * dprofile,
			   BYTE * score_matrix,
			   BYTE * dseq)
{
  __m128i xmm0,  xmm1, xmm2,  xmm3,  xmm4,  xmm5,  xmm6,  xmm7;
  __m128i xmm8,  xmm9, xmm10, xmm11, xmm12, xmm13, xmm14, xmm15;
  
  // 4 x 16 db symbols
  // ca 188 x 4 = 752 instructions

  for(int j=0; j<CDEPTH; j++)
    {
      unsigned d[CHANNELS];
      for(int i=0; i<CHANNELS; i++)
	d[i] = dseq[j*CHANNELS+i] << 5;
      
      xmm0  = _mm_loadl_epi64((__m128i*)(score_matrix + d[0] ));
      xmm2  = _mm_loadl_epi64((__m128i*)(score_matrix + d[2] ));
      xmm4  = _mm_loadl_epi64((__m128i*)(score_matrix + d[4] ));
      xmm6  = _mm_loadl_epi64((__m128i*)(score_matrix + d[6] ));
      xmm8  = _mm_loadl_epi64((__m128i*)(score_matrix + d[8] ));
      xmm10 = _mm_loadl_epi64((__m128i*)(score_matrix + d[10]));
      xmm12 = _mm_loadl_epi64((__m128i*)(score_matrix + d[12]));
      xmm14 = _mm_loadl_epi64((__m128i*)(score_matrix + d[14]));

      xmm0  = _mm_unpacklo_epi8(xmm0,  *(__m128i*)(score_matrix + d[1] ));
      xmm2  = _mm_unpacklo_epi8(xmm2,  *(__m128i*)(score_matrix + d[3] ));
      xmm4  = _mm_unpacklo_epi8(xmm4,  *(__m128i*)(score_matrix + d[5] ));
      xmm6  = _mm_unpacklo_epi8(xmm6,  *(__m128i*)(score_matrix + d[7] ));
      xmm8  = _mm_unpacklo_epi8(xmm8,  *(__m128i*)(score_matrix + d[9] ));
      xmm10 = _mm_unpacklo_epi8(xmm10, *(__m128i*)(score_matrix + d[11]));
      xmm12 = _mm_unpacklo_epi8(xmm12, *(__m128i*)(score_matrix + d[13]));
      xmm14 = _mm_unpacklo_epi8(xmm14, *(__m128i*)(score_matrix + d[15]));
      
      xmm1 = xmm0;
      xmm0 = _mm_unpacklo_epi16(xmm0, xmm2);
      xmm1 = _mm_unpackhi_epi16(xmm1, xmm2);
      xmm5 = xmm4;
      xmm4 = _mm_unpacklo_epi16(xmm4, xmm6);
      xmm5 = _mm_unpackhi_epi16(xmm5, xmm6);
      xmm9 = xmm8;
      xmm8 = _mm_unpacklo_epi16(xmm8, xmm10);
      xmm9 = _mm_unpackhi_epi16(xmm9, xmm10);
      xmm13 = xmm12;
      xmm12 = _mm_unpacklo_epi16(xmm12, xmm14);
      xmm13 = _mm_unpackhi_epi16(xmm13, xmm14);

      xmm2  = xmm0;
      xmm0  = _mm_unpacklo_epi32(xmm0, xmm4);
      xmm2  = _mm_unpackhi_epi32(xmm2, xmm4);
      xmm6  = xmm1;
      xmm1  = _mm_unpacklo_epi32(xmm1, xmm5);
      xmm6  = _mm_unpackhi_epi32(xmm6, xmm5);
      xmm10 = xmm8;
      xmm8  = _mm_unpacklo_epi32(xmm8, xmm12);
      xmm10 = _mm_unpackhi_epi32(xmm10, xmm12);
      xmm14 = xmm9;
      xmm9  = _mm_unpacklo_epi32(xmm9, xmm13);
      xmm14 = _mm_unpackhi_epi32(xmm14, xmm13);
      
      xmm3  = xmm0;
      xmm0  = _mm_unpacklo_epi64(xmm0, xmm8);
      xmm3  = _mm_unpackhi_epi64(xmm3, xmm8);
      xmm7  = xmm2;
      xmm2  = _mm_unpacklo_epi64(xmm2, xmm10);
      xmm7  = _mm_unpackhi_epi64(xmm7, xmm10);
      xmm11 = xmm1;
      xmm1  = _mm_unpacklo_epi64(xmm1, xmm9);
      xmm11 = _mm_unpackhi_epi64(xmm11, xmm9);
      xmm15 = xmm6;
      xmm6  = _mm_unpacklo_epi64(xmm6, xmm14);
      xmm15 = _mm_unpackhi_epi64(xmm15, xmm14);

      _mm_store_si128((__m128i*)(dprofile+16*j+  0), xmm0);
      _mm_store_si128((__m128i*)(dprofile+16*j+ 64), xmm3);
      _mm_store_si128((__m128i*)(dprofile+16*j+128), xmm2);
      _mm_store_si128((__m128i*)(dprofile+16*j+192), xmm7);
      _mm_store_si128((__m128i*)(dprofile+16*j+256), xmm1);
      _mm_store_si128((__m128i*)(dprofile+16*j+320), xmm11);
      _mm_store_si128((__m128i*)(dprofile+16*j+384), xmm6);
      _mm_store_si128((__m128i*)(dprofile+16*j+448), xmm15);


      xmm0  = _mm_loadl_epi64((__m128i*)(score_matrix + 8 + d[0 ]));
      xmm1  = _mm_loadl_epi64((__m128i*)(score_matrix + 8 + d[1 ]));
      xmm2  = _mm_loadl_epi64((__m128i*)(score_matrix + 8 + d[2 ]));
      xmm3  = _mm_loadl_epi64((__m128i*)(score_matrix + 8 + d[3 ]));
      xmm4  = _mm_loadl_epi64((__m128i*)(score_matrix + 8 + d[4 ]));
      xmm5  = _mm_loadl_epi64((__m128i*)(score_matrix + 8 + d[5 ]));
      xmm6  = _mm_loadl_epi64((__m128i*)(score_matrix + 8 + d[6 ]));
      xmm7  = _mm_loadl_epi64((__m128i*)(score_matrix + 8 + d[7 ]));
      xmm8  = _mm_loadl_epi64((__m128i*)(score_matrix + 8 + d[8 ]));
      xmm9  = _mm_loadl_epi64((__m128i*)(score_matrix + 8 + d[9 ]));
      xmm10 = _mm_loadl_epi64((__m128i*)(score_matrix + 8 + d[10]));
      xmm11 = _mm_loadl_epi64((__m128i*)(score_matrix + 8 + d[11]));
      xmm12 = _mm_loadl_epi64((__m128i*)(score_matrix + 8 + d[12]));
      xmm13 = _mm_loadl_epi64((__m128i*)(score_matrix + 8 + d[13]));
      xmm14 = _mm_loadl_epi64((__m128i*)(score_matrix + 8 + d[14]));
      xmm15 = _mm_loadl_epi64((__m128i*)(score_matrix + 8 + d[15]));

      xmm0  = _mm_unpacklo_epi8(xmm0,  xmm1);
      xmm2  = _mm_unpacklo_epi8(xmm2,  xmm3);
      xmm4  = _mm_unpacklo_epi8(xmm4,  xmm5);
      xmm6  = _mm_unpacklo_epi8(xmm6,  xmm7);
      xmm8  = _mm_unpacklo_epi8(xmm8,  xmm9);
      xmm10 = _mm_unpacklo_epi8(xmm10, xmm11);
      xmm12 = _mm_unpacklo_epi8(xmm12, xmm13);
      xmm14 = _mm_unpacklo_epi8(xmm14, xmm15);
      
      xmm1 = xmm0;
      xmm0 = _mm_unpacklo_epi16(xmm0, xmm2);
      xmm1 = _mm_unpackhi_epi16(xmm1, xmm2);
      xmm5 = xmm4;
      xmm4 = _mm_unpacklo_epi16(xmm4, xmm6);
      xmm5 = _mm_unpackhi_epi16(xmm5, xmm6);
      xmm9 = xmm8;
      xmm8 = _mm_unpacklo_epi16(xmm8, xmm10);
      xmm9 = _mm_unpackhi_epi16(xmm9, xmm10);
      xmm13 = xmm12;
      xmm12 = _mm_unpacklo_epi16(xmm12, xmm14);
      xmm13 = _mm_unpackhi_epi16(xmm13, xmm14);

      xmm2  = xmm0;
      xmm0  = _mm_unpacklo_epi32(xmm0, xmm4);
      xmm2  = _mm_unpackhi_epi32(xmm2, xmm4);
      xmm6  = xmm1;
      xmm1  = _mm_unpacklo_epi32(xmm1, xmm5);
      xmm6  = _mm_unpackhi_epi32(xmm6, xmm5);
      xmm10 = xmm8;
      xmm8  = _mm_unpacklo_epi32(xmm8, xmm12);
      xmm10 = _mm_unpackhi_epi32(xmm10, xmm12);
      xmm14 = xmm9;
      xmm9  = _mm_unpacklo_epi32(xmm9, xmm13);
      xmm14 = _mm_unpackhi_epi32(xmm14, xmm13);
      
      xmm3  = xmm0;
      xmm0  = _mm_unpacklo_epi64(xmm0, xmm8);
      xmm3  = _mm_unpackhi_epi64(xmm3, xmm8);
      xmm7  = xmm2;
      xmm2  = _mm_unpacklo_epi64(xmm2, xmm10);
      xmm7  = _mm_unpackhi_epi64(xmm7, xmm10);
      xmm11 = xmm1;
      xmm1  = _mm_unpacklo_epi64(xmm1, xmm9);
      xmm11 = _mm_unpackhi_epi64(xmm11, xmm9);
      xmm15 = xmm6;
      xmm6  = _mm_unpacklo_epi64(xmm6, xmm14);
      xmm15 = _mm_unpackhi_epi64(xmm15, xmm14);

      _mm_store_si128((__m128i*)(dprofile+16*j+512+  0), xmm0);
      _mm_store_si128((__m128i*)(dprofile+16*j+512+ 64), xmm3);
      _mm_store_si128((__m128i*)(dprofile+16*j+512+128), xmm2);
      _mm_store_si128((__m128i*)(dprofile+16*j+512+192), xmm7);
      _mm_store_si128((__m128i*)(dprofile+16*j+512+256), xmm1);
      _mm_store_si128((__m128i*)(dprofile+16*j+512+320), xmm11);
      _mm_store_si128((__m128i*)(dprofile+16*j+512+384), xmm6);
      _mm_store_si128((__m128i*)(dprofile+16*j+512+448), xmm15);


      xmm0  = _mm_loadl_epi64((__m128i*)(score_matrix + 16 + d[0 ]));
      xmm2  = _mm_loadl_epi64((__m128i*)(score_matrix + 16 + d[2 ]));
      xmm4  = _mm_loadl_epi64((__m128i*)(score_matrix + 16 + d[4 ]));
      xmm6  = _mm_loadl_epi64((__m128i*)(score_matrix + 16 + d[6 ]));
      xmm8  = _mm_loadl_epi64((__m128i*)(score_matrix + 16 + d[8 ]));
      xmm10 = _mm_loadl_epi64((__m128i*)(score_matrix + 16 + d[10]));
      xmm12 = _mm_loadl_epi64((__m128i*)(score_matrix + 16 + d[12]));
      xmm14 = _mm_loadl_epi64((__m128i*)(score_matrix + 16 + d[14]));

      xmm0  = _mm_unpacklo_epi8(xmm0,  *(__m128i*)(score_matrix + 16 + d[1 ]));
      xmm2  = _mm_unpacklo_epi8(xmm2,  *(__m128i*)(score_matrix + 16 + d[3 ]));
      xmm4  = _mm_unpacklo_epi8(xmm4,  *(__m128i*)(score_matrix + 16 + d[5 ]));
      xmm6  = _mm_unpacklo_epi8(xmm6,  *(__m128i*)(score_matrix + 16 + d[7 ]));
      xmm8  = _mm_unpacklo_epi8(xmm8,  *(__m128i*)(score_matrix + 16 + d[9 ]));
      xmm10 = _mm_unpacklo_epi8(xmm10, *(__m128i*)(score_matrix + 16 + d[11 ]));
      xmm12 = _mm_unpacklo_epi8(xmm12, *(__m128i*)(score_matrix + 16 + d[13 ]));
      xmm14 = _mm_unpacklo_epi8(xmm14, *(__m128i*)(score_matrix + 16 + d[15 ]));
      
      xmm1 = xmm0;
      xmm0 = _mm_unpacklo_epi16(xmm0, xmm2);
      xmm1 = _mm_unpackhi_epi16(xmm1, xmm2);
      xmm5 = xmm4;
      xmm4 = _mm_unpacklo_epi16(xmm4, xmm6);
      xmm5 = _mm_unpackhi_epi16(xmm5, xmm6);
      xmm9 = xmm8;
      xmm8 = _mm_unpacklo_epi16(xmm8, xmm10);
      xmm9 = _mm_unpackhi_epi16(xmm9, xmm10);
      xmm13 = xmm12;
      xmm12 = _mm_unpacklo_epi16(xmm12, xmm14);
      xmm13 = _mm_unpackhi_epi16(xmm13, xmm14);

      xmm2  = xmm0;
      xmm0  = _mm_unpacklo_epi32(xmm0, xmm4);
      xmm2  = _mm_unpackhi_epi32(xmm2, xmm4);
      xmm6  = xmm1;
      xmm1  = _mm_unpacklo_epi32(xmm1, xmm5);
      xmm6  = _mm_unpackhi_epi32(xmm6, xmm5);
      xmm10 = xmm8;
      xmm8  = _mm_unpacklo_epi32(xmm8, xmm12);
      xmm10 = _mm_unpackhi_epi32(xmm10, xmm12);
      xmm14 = xmm9;
      xmm9  = _mm_unpacklo_epi32(xmm9, xmm13);
      xmm14 = _mm_unpackhi_epi32(xmm14, xmm13);
      
      xmm3  = xmm0;
      xmm0  = _mm_unpacklo_epi64(xmm0, xmm8);
      xmm3  = _mm_unpackhi_epi64(xmm3, xmm8);
      xmm7  = xmm2;
      xmm2  = _mm_unpacklo_epi64(xmm2, xmm10);
      xmm7  = _mm_unpackhi_epi64(xmm7, xmm10);
      xmm11 = xmm1;
      xmm1  = _mm_unpacklo_epi64(xmm1, xmm9);
      xmm11 = _mm_unpackhi_epi64(xmm11, xmm9);
      xmm15 = xmm6;
      xmm6  = _mm_unpacklo_epi64(xmm6, xmm14);
      xmm15 = _mm_unpackhi_epi64(xmm15, xmm14);

      _mm_store_si128((__m128i*)(dprofile+16*j+1024+  0), xmm0);
      _mm_store_si128((__m128i*)(dprofile+16*j+1024+ 64), xmm3);
      _mm_store_si128((__m128i*)(dprofile+16*j+1024+128), xmm2);
      _mm_store_si128((__m128i*)(dprofile+16*j+1024+192), xmm7);
      _mm_store_si128((__m128i*)(dprofile+16*j+1024+256), xmm1);
      _mm_store_si128((__m128i*)(dprofile+16*j+1024+320), xmm11);
      _mm_store_si128((__m128i*)(dprofile+16*j+1024+384), xmm6);
      _mm_store_si128((__m128i*)(dprofile+16*j+1024+448), xmm15);
    }
}


// Register usage
// rdi:   hep
// rsi:   qp
// rdx:   Qm
// rcx:   Rm
// r8:    ql
// r9:    Sm/Mm

// rax:   x, temp
// r10:   ql2
// r11:   qi
// xmm0:  H0
// xmm1:  H1
// xmm2:  H2
// xmm3:  H3
// xmm4:  F0
// xmm5:  F1
// xmm6:  F2
// xmm7:  F3
// xmm8:  N0
// xmm9:  N1
// xmm10: N2
// xmm11: N3
// xmm12: E
// xmm13: S
// xmm14: Q 
// xmm15: R


#define INITIALIZE					    \
                 "        movq      %0, rax             \n" \
		 "        movdqa    (rax), xmm13        \n" \
		 "        movdqa    (%3), xmm14         \n" \
		 "        movdqa    (%4), xmm15         \n" \
		 "        movq      %6, rax             \n" \
		 "        movdqa    (rax), xmm0         \n" \
		 "        movdqa    xmm0, xmm1          \n" \
		 "        movdqa    xmm0, xmm2          \n" \
		 "        movdqa    xmm0, xmm3          \n" \
		 "        movdqa    xmm0, xmm4          \n" \
		 "        movdqa    xmm0, xmm5          \n" \
		 "        movdqa    xmm0, xmm6          \n" \
		 "        movdqa    xmm0, xmm7          \n" \
		 "        movq      %5, r12             \n" \
		 "        shlq      $3, r12             \n" \
		 "        movq      r12, r10            \n" \
		 "        andq      $-16, r10           \n" \
		 "        xorq      r11, r11            \n" 

#define ONESTEP(H, N, F, V)	         		    \
                 "        paddsb    "V"(rax), "H"       \n" \
                 "        pmaxub    "F", "H"            \n" \
                 "        pmaxub    xmm12, "H"          \n" \
                 "        pmaxub    "H", xmm13          \n" \
		 "        psubsb    xmm15, "F"          \n" \
		 "        psubsb    xmm15, xmm12        \n" \
		 "        movdqa    "H", "N"            \n" \
		 "        psubsb    xmm14, "H"          \n" \
		 "        pmaxub    "H", xmm12          \n" \
		 "        pmaxub    "H", "F"            \n"

inline void donormal7(__m128i * Sm,
		      __m128i * hep,
		      __m128i ** qp,
		      __m128i * Qm,
		      __m128i * Rm,
		      long ql,
		      __m128i * Zm)
{
#ifdef DEBUG
  printf("donormal\n");
  printf("Sm=%p\n", Sm);
  printf("hep=%p\n", hep);
  printf("qp=%p\n", qp);
  printf("Qm=%p\n", Qm);
  printf("Rm=%p\n", Rm);
  printf("qlen=%ld\n", ql);
  printf("Zm=%p\n", Zm);
#endif
  
  __asm__
    __volatile__(".att_syntax noprefix    # Change assembler syntax \n"
		 INITIALIZE
		 "        jmp       2f                  \n"

		 "1:      movq      0(%2,r11,1), rax    \n" // load x from qp[qi]
		 "        movdqa    0(%1,r11,4), xmm8   \n" // load N0
		 "        movdqa    16(%1,r11,4), xmm12 \n" // load E

		 ONESTEP("xmm0",  "xmm9",          "xmm4", "0" )
		 ONESTEP("xmm1",  "xmm10",         "xmm5", "16")
		 ONESTEP("xmm2",  "xmm11",         "xmm6", "32")
		 ONESTEP("xmm3",  "0(%1,r11,4)",   "xmm7", "48")

		 "        movdqa    xmm12, 16(%1,r11,4) \n" // save E
		 "        movq      8(%2,r11,1), rax    \n" // load x from qp[qi+1]
		 "        movdqa    32(%1,r11,4), xmm0  \n" // load H0
		 "        movdqa    48(%1,r11,4), xmm12 \n" // load E

		 ONESTEP("xmm8",  "xmm1",           "xmm4", "0" )
		 ONESTEP("xmm9",  "xmm2",           "xmm5", "16")
		 ONESTEP("xmm10", "xmm3",           "xmm6", "32")
		 ONESTEP("xmm11", "32(%1,r11,4)",   "xmm7", "48")

		 "        movdqa    xmm12, 48(%1,r11,4) \n" // save E
		 "        addq      $16, r11            \n" // qi++
		 "2:      cmpq      r11, r10            \n" // qi = ql4 ?
		 "        jne       1b                  \n" // loop

		 "4:      cmpq      r11, r12            \n" 
		 "        je        3f                  \n"
		 "        movq      0(%2,r11,1), rax    \n" // load x from qp[qi]
		 "        movdqa    16(%1,r11,4), xmm12 \n" // load E

		 ONESTEP("xmm0",  "xmm9",          "xmm4", "0" )
		 ONESTEP("xmm1",  "xmm10",         "xmm5", "16")
		 ONESTEP("xmm2",  "xmm11",         "xmm6", "32")
		 ONESTEP("xmm3",  "0(%1,r11,4)",   "xmm7", "48")

		 "        movdqa    xmm12, 16(%1,r11,4)  \n" // save E
		 "3:      movq      %0, rax              \n" // save S
		 "        movdqa    xmm13, (rax)         \n"
		 "        .att_syntax prefix      # Change back to standard syntax"

		 : 
		 : "m"(Sm), "r"(hep),"r"(qp), "r"(Qm), "r"(Rm), "r"(ql), "m"(Zm)

		 : "xmm0",  "xmm1",  "xmm2",  "xmm3",
		   "xmm4",  "xmm5",  "xmm6",  "xmm7",
		   "xmm8",  "xmm9",  "xmm10", "xmm11", 
		   "xmm12", "xmm13", "xmm14", "xmm15",
		   "rax",   "r10",   "r11",   "r12",
		   "cc"
		 );
}

inline void domasked7(__m128i * Sm,
		      __m128i * hep,
		      __m128i ** qp,
		      __m128i * Qm, 
		      __m128i * Rm, 
		      long ql,      
		      __m128i * Zm,
		      __m128i * Mm)
{
  
#ifdef DEBUG
  printf("domasked\n");
  printf("Sm=%p\n", Sm);
  printf("hep=%p\n", hep);
  printf("qp=%p\n", qp);
  printf("Qm=%p\n", Qm);
  printf("Rm=%p\n", Rm);
  printf("qlen=%ld\n", ql);
  printf("Zm=%p\n", Zm);
  printf("Mm=%p\n", Mm);
#endif

#if 1
  __asm__
    __volatile__(".att_syntax noprefix    # Change assembler syntax \n"
		 INITIALIZE
		 "        paddsb    (%7), xmm13          \n" // mask
		 "        jmp       2f                   \n"

		 "1:      movq      0(%2,r11,1), rax     \n" // load x from qp[qi]
		 "        movdqa    0(%1,r11,4), xmm8    \n" // load N0
		 "        paddsb    (%7), xmm8           \n" // mask
		 "        movdqa    16(%1,r11,4), xmm12  \n" // load E
		 "        paddsb    (%7), xmm12          \n" // mask

		 ONESTEP("xmm0",  "xmm9",          "xmm4", "0" )
		 ONESTEP("xmm1",  "xmm10",         "xmm5", "16")
		 ONESTEP("xmm2",  "xmm11",         "xmm6", "32")
		 ONESTEP("xmm3",  "0(%1,r11,4)",   "xmm7", "48")

		 "        movdqa    xmm12, 16(%1,r11,4)  \n" // save E
		 "        movq      8(%2,r11,1), rax     \n" // load x from qp[qi+1]
		 "        movdqa    32(%1,r11,4), xmm0   \n" // load H0
		 "        paddsb    (%7), xmm0           \n" // mask
		 "        movdqa    48(%1,r11,4), xmm12  \n" // load E
		 "        paddsb    (%7), xmm12          \n" // mask
		 
		 ONESTEP("xmm8",  "xmm1",           "xmm4", "0" )
		 ONESTEP("xmm9",  "xmm2",           "xmm5", "16")
		 ONESTEP("xmm10", "xmm3",           "xmm6", "32")
		 ONESTEP("xmm11", "32(%1,r11,4)",   "xmm7", "48")

		 "        movdqa    xmm12, 48(%1,r11,4)  \n" // save E
		 "        addq      $16, r11             \n" // qi++
		 "2:      cmpq      r11, r10             \n" // qi = ql4 ?
		 "        jne       1b                   \n" // loop

		 "        cmpq      r11, r12             \n" 
		 "        je        3f                   \n"
		 "        movq      0(%2,r11,1), rax     \n" // load x from qp[qi]
		 "        movdqa    16(%1,r11,4), xmm12  \n" // load E
		 "        paddsb    (%7), xmm12          \n" // mask
		 		 
		 ONESTEP("xmm0",  "xmm9",          "xmm4", "0" )
		 ONESTEP("xmm1",  "xmm10",         "xmm5", "16")
		 ONESTEP("xmm2",  "xmm11",         "xmm6", "32")
		 ONESTEP("xmm3",  "0(%1,r11,4)",   "xmm7", "48")

		 "        movdqa    xmm12, 16(%1,r11,4)  \n" // save E
		 "3:      movq      %0, rax              \n" // save S
		 "        movdqa    xmm13, (rax)         \n"
		 "        .att_syntax prefix      # Change back to standard syntax"

		 : 

		 : "m"(Sm), "r"(hep),"r"(qp), "r"(Qm), "r"(Rm), "r"(ql), "m"(Zm),
		   "r"(Mm)

		 : "xmm0",  "xmm1",  "xmm2",  "xmm3",
		   "xmm4",  "xmm5",  "xmm6",  "xmm7",
		   "xmm8",  "xmm9",  "xmm10", "xmm11", 
		   "xmm12", "xmm13", "xmm14", "xmm15",
		   "rax",   "r10",   "r11",   "r12",
		   "cc"
		 );
#endif

}

void search7(BYTE * * q_start,
	     BYTE gap_open_penalty,
	     BYTE gap_extend_penalty,
	     BYTE * score_matrix,
	     BYTE * dprofile,
	     BYTE * hearray,
	     long sequences,
	     long * seqnos,
	     long * scores,
	     BYTE * adr_psq,
	     UINT32 * seqindex,
	     long qlen)
{
  __m128i S, Q, R, T, M, Z, T0;
  __m128i *hep, **qp;
  BYTE * d_begin[CHANNELS];

  __m128i dseqalloc[CDEPTH];
  
  BYTE * dseq = (BYTE*) & dseqalloc;
  BYTE zero;

  long seq_id[CHANNELS];
  long next_id = 0;
  unsigned done;
  
  memset(hearray, 0x80, qlen * 32);

  Z  = _mm_set_epi8(0x80, 0x80, 0x80, 0x80, 0x80, 0x80, 0x80, 0x80, 
		    0x80, 0x80, 0x80, 0x80, 0x80, 0x80, 0x80, 0x80);
  T0 = _mm_set_epi8(0x00, 0x00, 0x00, 0x00, 0x00, 0x00, 0x00, 0x00, 
		    0x00, 0x00, 0x00, 0x00, 0x00, 0x00, 0x00, 0x80);
  Q  = _mm_set_epi8(gap_open_penalty, gap_open_penalty,
		    gap_open_penalty, gap_open_penalty,
		    gap_open_penalty, gap_open_penalty,
		    gap_open_penalty, gap_open_penalty,
		    gap_open_penalty, gap_open_penalty,
		    gap_open_penalty, gap_open_penalty,
		    gap_open_penalty, gap_open_penalty,
		    gap_open_penalty, gap_open_penalty);
  R  = _mm_set_epi8(gap_extend_penalty, gap_extend_penalty,
		    gap_extend_penalty, gap_extend_penalty,
		    gap_extend_penalty, gap_extend_penalty,
		    gap_extend_penalty, gap_extend_penalty,
		    gap_extend_penalty, gap_extend_penalty,
		    gap_extend_penalty, gap_extend_penalty,
		    gap_extend_penalty, gap_extend_penalty,
		    gap_extend_penalty, gap_extend_penalty);
  zero = 0;
  done = 0;

  S = Z;

  hep = (__m128i*) hearray;
  qp = (__m128i**) q_start;

#ifdef DEBUG
  //  printf("Searching %ld sequences...\n", sequences);
#endif

  for (int c=0; c<CHANNELS; c++)
    {
      d_begin[c] = &zero;
      seq_id[c] = -1;
    }

  int easy = 0;

  while(1)
    {
      if (easy)
	{
	  // fill all channels

	  for(int c=0; c<CHANNELS; c++)
	    {
	      for(int j=0; j<CDEPTH; j++)
		{
		  BYTE v = *(d_begin[c]);
		  dseq[CHANNELS*j+c] = v;
		  if (v)
		    d_begin[c]++;
		}
	      if (!*(d_begin[c]))
		easy = 0;
	    }

	  if (ssse3_present)
	    {
	      dprofile_shuffle7(dprofile, score_matrix, dseq);
	    }
	  else
	    {
	      dprofile_fill7(dprofile, score_matrix, dseq);
	    }
	  
	  donormal7(&S, hep, qp, &Q, &R, qlen, &Z);
	}
      else
	{
	  // One or more sequences ended in the previous block 
	  // We have to switch over to a new sequence

	  easy = 1;

	  M = _mm_setzero_si128();
	  T = T0;
	  for (int c=0; c<CHANNELS; c++)
	    {
	      if (*(d_begin[c]))
		{
		  // this channel has more sequence

		  for(int j=0; j<CDEPTH; j++)
		    {
		      BYTE v = *(d_begin[c]);
		      dseq[CHANNELS*j+c] = v;
		      if (v)
			d_begin[c]++;
		    }
		  if (!*(d_begin[c]))
		    easy = 0;
		}
	      else
		{
		  // sequence in channel c ended
		  // change of sequence

		  M = _mm_xor_si128(M, T);

		  long cand_id = seq_id[c];
		  
		  if (cand_id >= 0)
		    {
		      // save score
		      long score = ((BYTE*)&S)[c] - 0x80;
		      scores[cand_id] = score;
		      done++;
		    }

		  if (next_id < sequences)
		    {
		      // get next sequence
		      seq_id[c] = next_id;
		      long seqno = seqnos[next_id];
		      d_begin[c] = adr_psq + ntohl(seqindex[seqno]);
		      next_id++;
		      
		      // fill channel
		      for(int j=0; j<CDEPTH; j++)
			{
			  BYTE v = *(d_begin[c]);
			  dseq[CHANNELS*j+c] = v;
			  if (v)
			    d_begin[c]++;
			}
		      if (!*(d_begin[c]))
			easy = 0;
		    }
		  else
		    {
		      // no more sequences, empty channel
		      seq_id[c] = -1;
		      d_begin[c] = &zero;
		      for (int j=0; j<CDEPTH; j++)
			dseq[CHANNELS*j+c] = 0;
		    }


		}

	      T = _mm_slli_si128(T, 1);
	    }

	  if (done == sequences)
	    break;
	  
	  if (ssse3_present)
	    {
	      dprofile_shuffle7(dprofile, score_matrix, dseq);
	    }
	  else
	    {
	      dprofile_fill7(dprofile, score_matrix, dseq);
	    }
	  
	  domasked7(&S, hep, qp, &Q, &R, qlen, &Z, &M);
	}
     }
}
