# Supplementary material for: Faster Smith-Waterman database searches with inter-sequence SIMD parallelisation
Source: BMC Bioinformatics. 2011 Jun 1;12:221. doi: 10.1186/1471-2105-12-221 (PMC3120707; doi:10.1186/1471-2105-12-221)
Supplement: Additional file 1 — Source code. The source code of SWIPE version 1.0, as well as a binary executable for 64-bit Linux and score matrices are included in this gzipped tar archive file. [file 1471-2105-12-221-S1.GZ › swipe-1.0/README]

SWIPE
Smith-Waterman database searches with inter-sequence SIMD parallelisation
Version 1.0

This software is released with the GNU Affero Public License 3.0.
See COPYING for details.

The software is available from http://dna.uio.no/swipe/

Developed by Torbjorn Rognes <torognes@ifi.uio.no>

Copyright (C) 2008-2011 Torbjorn Rognes, University of Oslo,
Oslo University Hospital and Sencel Bioinformatics AS

Please cite:
Rognes T
Faster Smith-Waterman database searches with inter-sequence SIMD parallelisation
(in prep.)

Usage: swipe [options]

-d s  sequence database file name (base name)  (required)
-i s  query sequence file name (- means stdin) (default stdin)
-M s  score matrix file                        (default BLOSUM62)
-G n  gap opening penalty                      (default 11)
-E n  gap extension penalty                    (default 1)
-v n  maximum number of matches to display     (default 10)
-j n  minimum score of matches to display      (default 1)
-a n  number of threads (1-64)                 (default 1)
-h    show this help message
